# Supplementary material for: Islands in the ice: Potential impacts of habitat transformation on Antarctic biodiversity
Source: Glob Chang Biol. 2022 Jul 24;28(20):5865–80. doi: 10.1111/gcb.16331 (PMC9542894; doi:10.1111/gcb.16331)
Supplement: Supplementary file 1 — Table S1 [file GCB-28-5865-s001.xlsx]

## Sheet: Research_questions
Hypothesis	Existing knowledge	Knowledge gaps and research questions
Increasing habitat availability creates new and novel space for biodiversity expansion, yet not all patches will be created equal	Warming temperatures are likely to increase ice melt and glacier retreat, especially in the Antarctic Peninsula, thus increasing the amount of ice-free area available to biodiversity (Lee et al. 2017).	How will ice-free area expansion drive and interact with changes in water availability?
		Does ice-free area patch size and shape impact likely changes in water availability?
	Meltwater drives clear spatial structure in biodiversity (Gooseff et al. 2003; Malenovsky et al. 2017; Robinson et al. 2018).	How will changes in water availability vary between regions and at different scales?
		How will water availability change seasonally?
		What impacts will changing water availability have on the various components of biodiversity?
		What impacts will extreme water events (e.g. flooding) have on biodiversity in different regions?
	Westerly winds in the East Antarctic have increased drying and reduce inundation (Robinson et al. 2018)	Will snow cover increase or decrease with climate and how will this affect soil communities?
	Soil properties of ice-free areas, such as pH, salinity and levels of organic matter, determine habitat suitability (Courtwright et al. 2001; Barrett et al. 2006).	Will newly exposed ice-free areas host suitable soil properties needed for biodiversity establishment?
		Do new ice-free areas in different regions or in different environments have the same soil properties?
		Are certain soil properties suitable for all taxa, or only some?
		Do soil properties vary between ice-free patches exposed by melt and those exposed by glacier retreat?
		Are inland soils equally suitable for establishment as coastal soils?
	Older soils in Victoria Land tend to be more inhospitable to colonisers (Lyons et al. 2016; Dragone et al. 2021; Franco et al. 2021)	Are newer soils more suitable for establishment and does this vary regionally?
	Breeding seabird colonies exert a large influence on nutrient availability (Smykla et a. 2007; Bokhorst et al. 2019).	How will vertebrate colonies influence habitat suitability and distribution of colonisers in new ice-free patches?
		What factors influence the likelihood of colonisation of new patches by seabirds?
Ice-free area expansion leads to increasing structural connectivity, although not necessarily increasing opportunity for establishment	The majority of terrestrial biodiversity survives in ice-free areas, like islands in a sea of ice and snow (Frenot et al. 2005; Convey et al. 2014).	What barriers limit dispersal and do these vary between taxa?
	The island-like structure of patches mean that the biodiversity of some patches have been isolated from each other for extended time periods (Convey & Stevens; Convey et al. 2009).	Are remote terrestrial populations likely to become more accessible with climate change?
	Expansion of ice-free areas is likely to increase connectivity between patches (Lee et al. 2017)	How will changing structural connectivity impact functional connectivity for different taxa?
		How far and how quickly do different terrestrial species disperse?
		Are there high levels of variability in dispersal ability between species of the same taxa?
	There is evidence of long distance dispersal for some Antarctic taxa (e.g. Skotnicki et al. 2001; Adams et al 2007; Hawes et al. 2008).	Will changing water availability increase dispersal opportunities for water-dispersed species?
		How will changing wind patterns (including direction) impact dispersal of wind-dispersed species?
		What is the likelihood humans or animals will transport species within Antarctica and over what distances?
	Pioneer vegetative colonisers in ice-free areas of retreating glaciers include the two vascular plants and several moss species (Lewis Smith 1984; Olech 2010; 2011)	How do environmental drivers impact colonisation and establishment?
		Which microbes and invertebrates are likely to colonise new ice-free areas and are there common succession processes?
		What role do nurse plants and soil colonisers play in community establishment?
		Are colonisation processes universal across space (e.g. will the same species have the same likelihood of dispersal and/or establishment in the peninsula and in other parts of the continent?) and is it always the same species likely to colonise new ice-free areas?
		Will lichens continue to dominate many terrestrial communities?
Milder climates combine synergistically with new habitat to create opportunities for non-native species establishment, but may also lengthen activity windows for all species	Most Antarctic species are adapted to the continents extreme conditions and exploit microhabitats to survive (Convey 1996; 2014; Kennedy 1996).	Are there large amounts of variation within taxa on species responses to climate change or invasive species?
	Milder climates are likely to lower establishment barriers for non-native species (Hughes 2006; Duffy et al. 2017; Bergstrom 2022)	Which native species (if any) are likely to be threatened or outcompeted by non-native species if they were to become established in terrestrial Antarctica?
	Non-native species are currently more likely to establish in the Peninsula than in continental Antarctica (Hughes et al. 2015)	Are non-native species likely to disperse within Antarctica without human assistance?
	Species distribution models suggest large parts of the Peninsula are likely to become increasingly suitable for non-native species establishment in future (Duffy et al. 2017; Pertierra et al. 2017b; Vega et al. 2021)	Should we manage non-native or native species if they have arrived through natural means?
	Milder climates are likely to lengthen the growing season or activity window for native species (Block & Convey 2001; Convey 2011)	What is it that determines (traits etc) if species are climate change winners or losers?
	Evidence some species are already benefiting from warmer temperatures (e.g. the two vascular plants expanding their ranges; Cannone et al. 2016; 2022)	Will those species that may benefit from climate change in the short term continue to benefit in the long term?
	Evidence some species are already declining from climate changes (e.g. the nematode Scottnema lindsayae has been observed declining in response to changes in soil temperatures and moisture; Gooseff et al. 2017; Andriuzzi et al. 2018).	Will the structure of Antarctic communities be highly altered in the future?
Habitat transformation benefits some and is detrimental to others – biodiversity starts to homogenise across the continent	Suggestions that Antarctic ecosystems, built primarily on abiotic drivers, might start to shift toward a more biotically driven system with climate change (Convey 2010; Nielsen & Wall 2013).	Will abiotic drivers of species diversity and distribution shift toward more biotic drivers as climate change progresses?
		Will habitat transformation lead to Antarctic ecosystems reaching tipping points, potentially resulting in alternate ecosystem states or instability?
	Investment in flexible life histories and stress tolerance adaptations are theorised to make Antarctic species generally poor competitors (Convey 1996; Hughes et al. 2019).	Are Antarctica taxa generally poor competitors as sometimes hypothesised?
	There are some studies on competition between the two native vascular plants and non-native plants (e.g. Molina-Montenegro et al. 2012; 2019), but little research into competition exists for other taxa.	How will biotic interactions shape terrestrial biodiversity into the future?
		What are the flow-on effects of biotic interactions on ecosystems as a whole?
		Are (any) native species likely to be outcompeted by non-native invaders, or native species if they redistribute?
		Will there be decoupling of biotic interactions between species?
	It is hypothesised that climate changes might eventually lead to Antarctic communities becoming more homogenous (Lee et al. 2017; Hughes et al. 2019)	How will species’ distributions, physiology, abundance and survivorship be affected as their habitats transform?
		Will a milder climate and increasing competition result in local homogenisation of terrestrial communities?
		How would a substantial loss of biodiversity (abundance and/or diversity) impact ecosystem function?
	Extreme events are likely to increase in frequency with warming (e.g. flooding or heatwaves; IPCC 2021), which can have long term impacts on populations.	Are the impacts of extreme events likely to be more substantial than those of general warming and precipitation changes?
	Human transport is a primary vector for non-native species arrival (both intra and intercontinentally; Hughes et al 2010; 2019).	How will human activities directly alter the ice-free landscape and how will this interact with climate driven changes?
	There is likely to be considerable amounts of taxonomic and spatial variability in response to climate change.	How do we best mitigate climate change impacts on terrestrial biodiversity?
		What pre-emptive actions are likely to be most successful in preventing declines in native taxa due to climate change?
		What environmental state of Antarctica are we trying to preserve (current, past, neither)?
